# Supplementary material for: Impact of the COVID-19 Pandemic on the Incidence and Thickness of Cutaneous Melanoma in Belgium
Source: Biomedicines. 2023 Jun 6;11(6):1645. doi: 10.3390/biomedicines11061645 (PMC10295984; doi:10.3390/biomedicines11061645)
Supplement: Supplementary file 1 [file biomedicines-11-01645-s001.zip]

Archive with 1 entries (1 files):
- biomedicines-2414601-supplementary.pdf
